# Supplementary material for: Co-Administration of Lactulose Crystals with Amoxicillin Followed by Prolonged Lactulose Treatment Promotes Recovery of the Human Gut Microbiome In Vitro
Source: Antibiotics (Basel). 2022 Jul 18;11(7):962. doi: 10.3390/antibiotics11070962 (PMC9312270; doi:10.3390/antibiotics11070962)
Supplement: Supplementary file 1 [file antibiotics-11-00962-s001.zip]

Archive with 1 entries (1 files):
- antibiotics-1803346-supplementary.pdf
